# Supplementary material for: Efficacy and Safety of Fluorescence-Guided Surgery Compared to Conventional Surgery in the Management of Colorectal Cancer: A Systematic Review and Meta-Analysis
Source: Cancers (Basel). 2024 Oct 2;16(19):3377. doi: 10.3390/cancers16193377 (PMC11476237; doi:10.3390/cancers16193377)
Supplement: Supplementary file 1 [file cancers-16-03377-s001.zip]

Archive with 1 entries (1 files):
- cancers-3161624-supplementary.pdf
